# Supplementary material for: Persistence and In Vivo Evolution of Vaginal Bacterial Strains over a Multiyear Time Period
Source: mSystems. 2022 Nov 22;7(6):e00893-22. doi: 10.1128/msystems.00893-22 (PMC9764964; doi:10.1128/msystems.00893-22)
Supplement: TABLE S1 [file msystems.00893-22-s0002.xlsx]

## Sheet: P3Liners
ContigID	Position	Mutation	Coverage	Percent_supporting	Mutation_annotation	Gene	Gene_annotation
FLACKPIH_1	5149	C→A	34	0.912	G103C (GGT→TGT)	wecH ←	O‑acetyltransferase WecH
FLACKPIH_13	516	G→A	148	0.905	intergenic (+10/‑2)	FLACKPIH_01232 → / → FLACKPIH_01233	tRNA‑Gly/tRNA‑Leu
FLACKPIH_13	777	A→G	138	0.906	intergenic (+10/‑17)	FLACKPIH_01235 → / → FLACKPIH_01236	tRNA‑Pro/tRNA‑Met
FLACKPIH_2	199110	C→T	58	0.862	T698T (ACG→ACA)	dgaR ←	Transcriptional regulatory protein DagR
FLACKPIH_3	142300	G→A	83	0.843	A334V (GCT→GTT)	FLACKPIH_00672 ←	hypothetical protein
FLACKPIH_4	67992	G→T	75	0.813	A18D (GCT→GAT)	sbnD ←	Staphyloferrin B transporter
FLACKPIH_4	107500	G→A	12	1	R56R (AGG→AGA)	FLACKPIH_00817 →	hypothetical protein
FLACKPIH_4	125177	A→G	82	0.902	M88V (ATG→GTG)	yheH →	putative multidrug resistance ABC transporter ATP‑binding/permease protein YheH
FLACKPIH_6	24513	A→C	108	0.861	L46L (CTT→CTG)	mglA ←	Galactose/methyl galactoside import ATP‑binding protein MglA
FLACKPIH_6	48228	G→T	119	0.882	Q306K (CAG→AAG)	recF ←	DNA replication and repair protein RecF
FLACKPIH_6	48757	T→C	132	0.803	A129A (GCA→GCG)	recF ←	DNA replication and repair protein RecF
FLACKPIH_6	103212	A→C	31	1	G109G (GGA→GGC)	hit_2 →	Protein hit
FLACKPIH_9	16130	(C)10→9	12	1	intergenic (‑92/+157)	FLACKPIH_01187 ← / ← FLACKPIH_01188	hypothetical protein/hypothetical protein

## Sheet: P5Liners
ContigID	Position	Mutation	Mutation_annotation	Coverage	Percent_supporting	Gene	Gene_annotation
BOKNBHOE_1	142838	A→G	intergenic (+212/‑11)	11	0.909	BOKNBHOE_00135 → / → nrdD	hypothetical protein/Anaerobic ribonucleoside‑triphosphate reductase
BOKNBHOE_1	166585	T→G	*92G (TGA→GGA)	15	1	BOKNBHOE_00158 →	hypothetical protein
BOKNBHOE_1	183313	C→T	S157L (TCA→TTA)	10	1	adk →	Adenylate kinase
BOKNBHOE_1	282131	G→T	A126S (GCT→TCT)	10	1	spxA →	Regulatory protein Spx
BOKNBHOE_1	359470	C→T	H433H (CAC→CAT)	11	1	rfbX →	Putative O‑antigen transporter
BOKNBHOE_12	182	T→C	noncoding (27/73 nt)	6	1	BOKNBHOE_01259 →	tRNA‑Lys
BOKNBHOE_12	189	T→G	noncoding (34/73 nt)	6	1	BOKNBHOE_01259 →	tRNA‑Lys
BOKNBHOE_16	1	Δ203 bp	intergenic (–/–)			– / –	–/–
BOKNBHOE_2	63027	Δ1 bp	coding (721/780 nt)	6	1	BOKNBHOE_00496 →	hypothetical protein
BOKNBHOE_2	129717	T→G	E70A (GAA→GCA)	6	1	BOKNBHOE_00550 ←	hypothetical protein
BOKNBHOE_2	182780	G→A	R304C (CGT→TGT)	9	1	btuD_3 ←	Vitamin B12 import ATP‑binding protein BtuD
BOKNBHOE_3	78593	T→C	I72V (ATT→GTT)	9	1	dhaL ←	PTS‑dependent dihydroxyacetone kinase, ADP‑binding subunit DhaL
BOKNBHOE_5	47917	G→T	R16I (AGA→ATA)	6	1	BOKNBHOE_00927 →	hypothetical protein
BOKNBHOE_5	96822	G→A	intergenic (+205/–)	8	1	ribF → / –	Bifunctional riboflavin kinase/FMN adenylyltransferase/–
BOKNBHOE_9	14647	+A	coding (820/831 nt)	6	1	BOKNBHOE_01208 →	hypothetical protein

## Sheet: P5Ljensenii
ContigID	Position	Mutation	Mutation_annotation	Coverage	Percent_supporting	Gene	Gene_annotation
MOCGDKPC_1	37686	G→A	H188Y (CAT→TAT)	72	0.889	yheI_1 ←	putative multidrug resistance ABC transporter ATP‑binding/permease protein YheI
MOCGDKPC_49	11865	C→T	A56T (GCA→ACA)	103	0.971	dedA_1 ←	Protein DedA
MOCGDKPC_5	772	G→A	D250N (GAT→AAT)	100	1	ebh_1 →	Extracellular matrix‑binding protein ebh
MOCGDKPC_5	963	C→T	D313D (GAC→GAT)	11	1	ebh_1 →	Extracellular matrix‑binding protein ebh
MOCGDKPC_5	990	A→T	A322A (GCA→GCT)	11	1	ebh_1 →	Extracellular matrix‑binding protein ebh
MOCGDKPC_63	1168	T→G	L196V (TTA→GTA)	87	0.989	MOCGDKPC_01066 →	hypothetical protein
MOCGDKPC_69	7220	C→A	W285L (TGG→TTG)	82	0.963	arcD1_2 ←	Arginine/ornithine antiporter ArcD1
MOCGDKPC_69	27773	G→A	A82V (GCA→GTA)	81	0.926	mutS2_3 ←	Endonuclease MutS2
MOCGDKPC_82	25539	(C)8→7	coding (739/774 nt)	33	0.939	MOCGDKPC_01538 ←	hypothetical protein
MOCGDKPC_84	465	C→A	intergenic (–/‑66)	65	0.831	– / → MOCGDKPC_01567	–/hypothetical protein

## Sheet: P6Ljensenii
ContigID	Position	Mutation	Mutation_annotation	Coverage	Percent_mapping	Gene	Gene_annotation
LINMHLID_11	122575	A→G	intergenic (‑24/+109)	65	1	sotB ← / ← LINMHLID_00379	sugar efflux transporter/hypothetical protein
LINMHLID_11	123427	Δ4 bp	coding (439‑442/573 nt)	48	1	yajL ←	Protein/nucleic acid deglycase 3
LINMHLID_15	5913	A→G	S685P (TCA→CCA)	13	1	LINMHLID_00538 ←	hypothetical protein
LINMHLID_15	17311	(C)7→8	intergenic (‑248/+318)	41	1	LINMHLID_00539 ← / ← sasA_2	hypothetical protein/Adaptive‑response sensory‑kinase SasA
LINMHLID_16	54319	(G)8→7	coding (158/165 nt)	53	1	LINMHLID_00688 →	hypothetical protein
			coding (13/10533 nt)			LINMHLID_00689 →	hypothetical protein
LINMHLID_18	20471	(C)8→9	intergenic (‑102/+193)	42	1	LINMHLID_00734 ← / ← LINMHLID_00735	hypothetical protein/hypothetical protein
LINMHLID_19	4894	T→C	G346G (GGT→GGC)	53	1	glf →	UDP‑galactopyranose mutase
LINMHLID_2	10462	G→T	P84Q (CCA→CAA)	70	1	LINMHLID_00055 ←	hypothetical protein
LINMHLID_26	75818	Δ13 bp	coding (448‑460/708 nt)	34	1	LINMHLID_00826 →	hypothetical protein
LINMHLID_26	227196	T→G	L31L (CTT→CTG)	78	1	citX →	Apo‑citrate lyase phosphoribosyl‑dephospho‑CoA transferase
LINMHLID_27	123021	(C)8→7	coding (30/8307 nt)	34	0.971	LINMHLID_01195 ←	hypothetical protein
			coding (310/333 nt)			LINMHLID_01196 ←	hypothetical protein
LINMHLID_30	39267	(G)7→8	coding (685/723 nt)	46	0.957	glvR →	HTH‑type transcriptional regulator GlvR
LINMHLID_37	53689	A→C	I184S (ATT→AGT)	85	0.821	LINMHLID_01476 ←	hypothetical protein

## Sheet: P7Lgasseri
ContigID	Position	Mutation	Mutation_annotation	Coverage	Percent_supporting	Gene	Gene_annotation
NKPJPHIA_1	161887	(G)9→8	intergenic (+77/‑173)	4	1	NKPJPHIA_00170 → / → tagU_1	hypothetical protein/Polyisoprenyl‑teichoic acid‑‑peptidoglycan teichoic acid transferase TagU
NKPJPHIA_1	360608	A→G	intergenic (+4/‑23)	13	0.846	btuD_1 → / → yajO	Vitamin B12 import ATP‑binding protein BtuD/1‑deoxyxylulose‑5‑phosphate synthase YajO
NKPJPHIA_2	128546	(T)7→6	intergenic (+50/‑23)	6	1	rpmA → / → ypdF	50S ribosomal protein L27/Aminopeptidase YpdF
NKPJPHIA_20	1	Δ2,568 bp	intergenic (–/–)			– / –	–/–
NKPJPHIA_3	147348	(G)9→8	coding (107/132 nt)	12	0.917	NKPJPHIA_00932 →	hypothetical protein
			coding (25/6828 nt)			NKPJPHIA_00933 →	hypothetical protein
NKPJPHIA_5	801	G→A	A6T (GCT→ACT)	20	1	nrdD →	Anaerobic ribonucleoside‑triphosphate reductase
NKPJPHIA_7	30	C→T	noncoding (28/75 nt)	34	0.882	NKPJPHIA_01321 →	tRNA‑Asn
NKPJPHIA_7	37	G→T	noncoding (35/75 nt)	28	0.821	NKPJPHIA_01321 →	tRNA‑Asn
NKPJPHIA_7	17946	+AGA	coding (470/537 nt)	7	0.827	hpt_2 →	Hypoxanthine‑guanine phosphoribosyltransferase
NKPJPHIA_9	59763	+G	coding (1053/1392 nt)	15	1	cls_1 ←	Cardiolipin synthase

## Sheet: P8Blongum
ContigID	Position	Mutation	Mutation_annotation	Coverage	Percent_mapping	Gene	Gene_annotation
NHJPLIKE_11	76152	G→T	intergenic (‑70/‑221)	22	0.909	NHJPLIKE_01109 ← / → NHJPLIKE_01110	hypothetical protein/hypothetical protein
NHJPLIKE_14	3418	(C)10→9	intergenic (‑214/+85)	77	0.922	mdtD_2 ← / ← NHJPLIKE_01192	Putative multidrug resistance protein MdtD/IS30 family transposase ISBlo4
NHJPLIKE_16	25908	(C)8→9	intergenic (‑67/+24)	103	0.952	NHJPLIKE_01225 ← / ← mtcA2	hypothetical protein/Carbonic anhydrase 2
NHJPLIKE_16	148105	+C	coding (670/762 nt)	141	1	degA_5 ←	HTH‑type transcriptional regulator DegA
NHJPLIKE_16	176044	C→T	P144L (CCT→CTT)	171	1	NHJPLIKE_01335 →	hypothetical protein
NHJPLIKE_16	240617	C→T	H459H (CAC→CAT)	151	1	gndA →	6‑phosphogluconate dehydrogenase, NADP(+)‑dependent, decarboxylating
NHJPLIKE_18	45338	A→G	intergenic (+98/‑39)	156	0.994	pknD_6 → / → NHJPLIKE_01489	Serine/threonine‑protein kinase PknD/hypothetical protein
NHJPLIKE_19	19016	(TGTC)4→7	intergenic (‑159/+100)	125	0.922	NHJPLIKE_01528 ← / ← NHJPLIKE_01529	hypothetical protein/hypothetical protein
NHJPLIKE_28	1	Δ351 bp	intergenic (–/–)			– / –	–/–
NHJPLIKE_29	13556	T→G	D660E (GAT→GAG)	112	0.991	thiC →	Phosphomethylpyrimidine synthase
NHJPLIKE_29	19468	A→C	Y261D (TAT→GAT)	95	0.979	NHJPLIKE_01551 ←	hypothetical protein
NHJPLIKE_29	70959	A→G	L124L (TTG→CTG)	115	1	nusB ←	Transcription antitermination protein NusB
NHJPLIKE_29	115447	G→A	G97G (GGC→GGT)	96	0.979	NHJPLIKE_01640 ←	putative AAA domain‑containing protein
NHJPLIKE_29	226920	A→G	*286Q (TAG→CAG)	106	1	hadI ←	2‑hydroxyisocaproyl‑CoA dehydratase activator
NHJPLIKE_34	64379	C→T	D87N (GAT→AAT)	92	1	NHJPLIKE_02012 ←	hypothetical protein
NHJPLIKE_5	3300	(G)10→11	intergenic (+46/‑114)	7	1	NHJPLIKE_00250 → / → NHJPLIKE_00251	hypothetical protein/hypothetical protein
NHJPLIKE_6	189652	(C)11→9	intergenic (+12/‑46)	72	0.937	NHJPLIKE_00440 → / → comM	hypothetical protein/Competence protein ComM
NHJPLIKE_6	237064	(G)9→8	intergenic (+54/+160)	67	0.985	ackA → / ← aroA	Acetate kinase/3‑phosphoshikimate 1‑carboxyvinyltransferase
NHJPLIKE_6	273082	C→A	F745L (TTC→TTA)	110	1	glgB →	1,4‑alpha‑glucan branching enzyme GlgB
NHJPLIKE_7	74107	3 bp→TCG	intergenic (‑34/+66)	40	1	ldh ← / ← secG	L‑lactate dehydrogenase/putative protein‑export membrane protein SecG
NHJPLIKE_7	247864	G→A	T401T (ACC→ACT)	95	1	acn ←	Aconitate hydratase A
NHJPLIKE_8	1919	(T)9→10	intergenic (‑99/‑11)	72	0.986	ytbE ← / → xylB_2	putative oxidoreductase YtbE/Xylulose kinase

## Sheet: P9CaLvaginae
ContigID	Position	Mutation	Mutation_annotation	Coverage	Percent_mapping	Gene	Gene_annotation
PALIAJFK_13	15069	T→A	intergenic (+316/–)	32	1	PALIAJFK_01319 → / –	hypothetical protein/–
PALIAJFK_18	441	C→T	L143L (CTA→TTA)	11	1	PALIAJFK_01330 →	hypothetical protein
PALIAJFK_4	47927	T→G	V34V (GTA→GTC)	283	0.817	PALIAJFK_00641 ←	hypothetical protein
PALIAJFK_4	138747	G→A	N503N (AAC→AAT)	22	1	PALIAJFK_00720 ←	hypothetical protein
PALIAJFK_7	36880	A→G	L46L (TTG→CTG)	97	0.887	PALIAJFK_01077 ←	hypothetical protein
PALIAJFK_7	38849	G→A	S158N (AGT→AAT)	20	1	PALIAJFK_01079 →	hypothetical protein
PALIAJFK_7	46031	T→G	L206V (TTG→GTG)	544	0.812	lsa(C) →	ABC‑F type ribosomal protection protein Lsa(C)
PALIAJFK_7	55720	T→C	I125I (ATT→ATC)	37	0.973	PALIAJFK_01102 →	hypothetical protein

## Sheet: P9Gardnerella7
ContigID	Position	Mutation	Mutation_annotation	Coverage	Percent_mapping	Gene	Gene_annotation
DOKLFOLK_111	945	A→T	intergenic (+284/–)	21	0.857	DOKLFOLK_01050 → / –	hypothetical protein/–
DOKLFOLK_13	16216	A→G	E45E (GAA→GAG)	29	0.931	DOKLFOLK_00147 →	hypothetical protein
DOKLFOLK_13	36152	C→T	G236G (GGC→GGT)	36	0.861	glgE →	Alpha‑1,4‑glucan:maltose‑1‑phosphate maltosyltransferase
DOKLFOLK_14	4729	T→C	R30R (CGT→CGC)	29	0.828	gatB →	Aspartyl/glutamyl‑tRNA(Asn/Gln) amidotransferase subunit B
DOKLFOLK_2	3371	A→G	D267D (GAT→GAC)	64	0.828	thiO ←	Glycine oxidase
DOKLFOLK_2	3773	A→C	A133A (GCT→GCG)	20	0.8	thiO ←	Glycine oxidase
DOKLFOLK_39	19955	A→C	intergenic (‑780/–)	13	0.923	pncA ← / –	Nicotinamidase/pyrazinamidase/–
DOKLFOLK_51	3108	A→G	V247V (GTT→GTC)	49	1	DOKLFOLK_00449 ←	putative NADH oxidase
DOKLFOLK_63	22907	T→G	A2996A (GCT→GCG)	58	0.879	DOKLFOLK_00567 →	hypothetical protein
DOKLFOLK_63	36342	A→G	G74G (GGA→GGG)	49	0.816	carA →	Carbamoyl‑phosphate synthase small chain
DOKLFOLK_72	3767	C→T	P74P (CCG→CCA)	67	0.821	ykoE_2 ←	Putative HMP/thiamine permease protein YkoE
DOKLFOLK_74	342	A→G	I127I (ATT→ATC)	17	0.941	DOKLFOLK_00671 ←	hypothetical protein
DOKLFOLK_82	11679	G→A	intergenic (+626/–)	44	0.909	ybhL → / –	Inner membrane protein YbhL/–
DOKLFOLK_82	11694	G→A	intergenic (+641/–)	23	0.87	ybhL → / –	Inner membrane protein YbhL/–
DOKLFOLK_93	31533	C→T	N1168N (AAC→AAT)	31	0.871	DOKLFOLK_00911 →	hypothetical protein
