# Supplementary material for: Persistence and In Vivo Evolution of Vaginal Bacterial Strains over a Multiyear Time Period
Source: mSystems. 2022 Nov 22;7(6):e00893-22. doi: 10.1128/msystems.00893-22 (PMC9764964; doi:10.1128/msystems.00893-22)
Supplement: TABLE S2 [file msystems.00893-22-s0003.xlsx]

## Sheet: Sheet1
Participant	Timepoint	BioProject	BioSample	Accession
1	1	PRJNA575586	SAMN27677555	SRR18841891
2	1	PRJNA575586	SAMN27677556	SRR18841890
3	1	PRJNA575586	SAMN27677557	SRR18841889
4	1	PRJNA575586	SAMN27677558	SRR18841888
5	1	PRJNA575586	SAMN27677559	SRR18841887
6	1	PRJNA575586	SAMN27677560	SRR18841886
7	1	PRJNA575586	SAMN27677561	SRR18841885
8	1	PRJNA575586	SAMN27677562	SRR18841884
9	1	PRJNA575586	SAMN27677563	SRR18841883
10	1	PRJNA575586	SAMN27677564	SRR18841882
1	2	PRJNA575586	SAMN18086360	SRR18841146
2	2	PRJNA575586	SAMN18086645	SRR18841145
3	2	PRJNA575586	SAMN18086412	SRR18841144
4	2	PRJNA575586	SAMN18084441	SRR18841143
5	2	PRJNA575586	SAMN18086533	SRR18841142
6	2	PRJNA575586	SAMN18085035	SRR18841141
7	2	PRJNA575586	SAMN18086138	SRR18841140
8	2	PRJNA575586	SAMN18084535	SRR18841139
9	2	PRJNA575586	SAMN18084288	SRR18841138
10	2	PRJNA575586	SAMN18084957	SRR18841137
